# Supplementary material for: Intention Detection Strategies for Robotic Upper-Limb Orthoses: A Scoping Review Considering Usability, Daily Life Application, and User Evaluation
Source: Front Neurorobot. 2022 Feb 21;16:815693. doi: 10.3389/fnbot.2022.815693 (PMC8900616; doi:10.3389/fnbot.2022.815693)
Supplement: Supplementary file 1 [file Table_1.XLSX]

## Sheet: Included studies
Short	Authors	Title	IDS coding	IDS detail	Actuated states	Name of device	Fingers	Wrist	Forearm	Elbow	Shoulder	Intended target population	Intended context of use	# participants total	# participants from target population	Experience of participants	Calibration of control strategy	Practice of participants	Reliability	Robustness	Mental workload	Physical workload	Temporal workload	Learnability	Ease-of-use	Cost	Naturalness	Comfort	Simplicity of setup	Enjoyability
ab Patar et al. (2014)	Mohd Nor Azmi Ab Patar; Takashi Komedaa; Cheng Yee Low; Jamaluddin	System integration and control of finger orthosis for post stroke rehabilitation	11311	Bending sensors in fingers detect reaching angle threshold as intention to grasp	1 per finger	PAFEx (Pneumatic Actuated Finger Exoskeleton)	x					end user which can move their hands, but cannot produce sufficient force to grasp objects	rehabilitation	6	0	n/a	n/a	n/a
Ambrosini et al. (2014)	Emilia Ambrosini; Simona Ferrante; Mauro Rossini; Franco Molteni; Margit Gfohler; Werner Reichenfelser; Alexander Duschau-Wicke; Giancarlo Ferrigno; and Alessandra Pedrocchi	Functional and usability assessment of a robotic exoskeleton arm to support activities of daily life	21112, 20111	button contraleteral hand locking/unlocking the passive DOF OR EMG contralateral arm, 3 contractions à >1s within 10s, threshold	1	MUNDUS				x	x	users with some residual motor capabilities, adaptable to different levels of disability and/or to the progression of the disease	assistance	11	6	n/a	n/a	no
Arauju et al. (2021)	Araujo, Rommel S Silva, Camille R Netto, Severino P N Morya, Edgard Brasil, Fabricio L	Development of a Low-Cost EEG-Controlled Hand Exoskeleton 3D Printed on Textiles	38111	MI EEG using Graz-BCI paradigm, 16 active electrodes	2	HERO	x					stroke	rehabilitation	1	0	no	training session with 20 trials	training session with 20 trials
Badesa et al. (2020)	Badesa, F J Diez, J A Barios, J A Catalan, J M Garcia-Aracil, N	Evaluation of performance and heart rate variability during intensive usage of a BCI-controlled hand exoskeleton	38111	motor imagery EEG, opening/closing trigger, 5 dry electrodes	1	iDRhA	x					hand function impairment	assistance	11	0	no	relax or imagine grasping motions to find optimal frequency and discrimination threshold	familiarization phase
Bermudez i Badia et al. (2014)	Sergi Bermúdez i Badia, Ela Lewis and Scott Bleakley	Combining virtual reality and a myoelectric limb orthosis to restore active movement after stroke: a pilot study	14111	two-channel EMG; detectning biceps/triceps activation	1	mPower 1000 myomo				x		stroke	rehabilitation	3	3	n/a	n/a	no
Bi et al. (2016)	Qian Bi, Canjun Yang, Wei Yang, Jinchang Fan and Hansong Wang	Hand Exoskeleton Control for Cerebrum Plasticity Training Based on Brain–Computer Interface	38111	EPOC (Emotiv Inc) EEG acquisition helmet in accordance with international 10/20, 14 channel electrode placement standard. 14 channels, f=2048 Hz.	1	n/a	x					stroke	rehabilitation	1	0	n/a	n/a	n/a
Bos et al. (2020)	Bos, Ronald A Nizamis, Kostas Koopman, Bart F J M Herder, Just L Sartori, Massimo Plettenburg, Dick H	A Case Study With Symbihand: An sEMG-Controlled Electrohydraulic Hand Orthosis for Individuals With Duchenne Muscular Dystrophy.	13111	2 dry wireless electrodes (extensor digitorum communis, flexor digitorum superficialis)	2	Symbihand	x					DMD	assistance	1	1	n/a	MVC	10min
Burns et al. (2019)	Martin K. Burns, Dingyi Pei, Ramana Vinjamuri	Myoelectric Control of a Soft Hand Exoskeleton Using Kinematic Synergies	23111, 25111, 26211	EMG from contralateral arm, use signals from wrist (remaining fingers), elbow (index) and shoulder flexion (thumb) to control synergies	3	HEXOES	x					hand function impairment	assistance	5	0	no	Training session: 4 repetitions à 3s rest + 3s contraction for 6 tasks (shoulder, elbow, wrist flexion & extension) Validation session: 3 repetitions for 6 tasks (simultaneous contractions of multiple joints)	n/a
Bützer et al. (2019)	Tobias Bützer, Jan Dittli, Jan Lieber, Hubertus J.A. van Hedel, Andreas Meyer-Heim, Olivier Lambercy, and Roger Gassert	PEXO - A Pediatric Whole Hand Exoskeleton for Grasping Assistance in Task-Oriented Training	21112	2 buddy buttons places on table, pressed by contralateral hand	2	PEXO	x					children with hand motor impairment	rehabilitation	1	1	n/a	n/a	n/a
Bützer et al. (2021)	Butzer, T Lambercy, Olivier Arata, Jumpei Gassert, Roger Bützer, Tobias Lambercy, Olivier Arata, Jumpei Gassert, Roger	Fully Wearable Actuated Soft Exoskeleton for Grasping Assistance in Everyday Activities	21112	buddy button pressed by contralateral hand	2	RELab tenoexo	x					hand function impairment	assistance	2	2	no	n/a	n/a
Cantillo et al. (2018)	Jessica Cantillo-Negrete , Ruben I. Carino-Escobar, Paul Carrillo-Mora, David Elias-Vinas, and Josefina Gutierrez-Martinez	Motor Imagery-Based Brain-Computer Interface Coupled to a Robotic Hand Orthosis Aimed for Neurorehabilitation of Stroke Patients	38111	11 electrodes, motor-imagery based	2	n/a	x					stroke	rehabilitation	8	0	yes, offlinre evaluation	n/a	n/a
Chowdhurry et al. (2018)	Anirban Chowdhury, Yogesh Kumar Meena, Haider Raza, Braj Bhushan , Ashwani Kumar Uttam, Nirmal Pandey, Adnan Ariz Hashmi, Alok Bajpai, Ashish Dutta , Member, IEEE, and Girijesh Prasad	Active Physical Practice Followed by Mental Practice Using BCI-Driven Hand Exoskeleton: A Pilot Trial for Clinical Effectiveness and Usability	38111, 11321	12 EEG channels OR assist-as-needed with FSRs at point at contact at finger tips, motor execution	2	n/a	x					stroke	rehabilitation	4	4	n/a	16min calibration for every session separately	no
Correia et al. (2020)	Correia, Carolina Nuckols, Kristin Wagner, Diana Zhou, Yu Meng Clarke, Megan Orzel, Dorothy Solinsky, Ryan Paganoni, Sabrina Walsh, Conor J	Improving Grasp Function After Spinal Cord Injury With a Soft Robotic Glove.	21112	button on wheelchair, to be pushed by contralateral hand	2	n/a	x					SCI	assistance	13	13	n/a	none	30min full system. 1 JHFT with glove as warm-up
Dalla Gasperina et al. (2014)	Dalla Gasperina, S and Gandolla, Marta and Manti, Alessandro and Aquilante, Lorenzo and Longatelli, Valeria and D’Angelo, MG and Molteni, Franco and Biffi, Emilia and Rossini, Mauro and Gfoehler, Margit and others	Upper-limb actuated exoskeleton for muscular dystrophy patients: preliminary results	21111,35111	joystick: two-axis controlled by contralateral hand, push button changes from horizontal to vertical working plane Voice: six hot words corresponding to the 6 directions of movement	6	Bridge/Empatia		x		x	x	muscular dystrophy	assistance	5	5	n/a	n/a	virtual during day 1
Delijorge et al. (2020)	Delijorge, Jonathan Mendoza-Montoya, Omar Gordillo, Jose L Caraza, Ricardo Martinez, Hector R Antelis, Javier M	Evaluation of a P300-Based Brain-Machine Interface for a Robotic Hand-Orthosis Control.	38111	P300 EEG, wet electrodes, 8 monopolar electrodes, "dummy face pattern"	6 movements (2 classes: target/non target)	Hand of Hope	x					ALS	rehabilitation	26	8	no	without handexo, focus on target option; 8 runs all options for 30s each	"free validation" >3x selecting random option and let subjects see whether it was correctly determined
Di Cicco et al. (2004)	Matthew DiCicco, Lenny Lucas, Yoky Matsuoka	Comparison of Control Strategies for an EMG Controlled Orthotic Exoskeleton for the Hand	25111	compare strategies, 2 electrodes in contralateral (1&2) or ipsilateral (3) biceps: 1) Binary: threshold, hold at full flexion until release 2) variable control: EMG proportional to pneumatic pressure to close/open ( 3) Natural reach & Pinch: Measure EMG in biceps at reach & grasp on 2 able bodied subjects, determine trend between pinching and slope of signal > not tested)	1	n/a	x					SCI	assistance	1	1	n/a	MVC for 5 seconds, max/min/threshold adapted by participant themselves	n/a
Dunaway et al. (2017)	Stefanie Dunaway, Brianna Dezsi, Jessica Perkins Daniel Tran, Jonathan Naft	Case Report on the Use of a Custom Myoelectric Elbow–Wrist–Hand Orthosis for the Remediation of Upper Extremity Paresis and Loss of Function in Chronic Stroke	13111, 14111	Sensors in upper cuff of orthosis (bicep & triceps) and on forearm (wrist & finger flexors/extensors)	2	MEWHO	x			x		stroke	rehabilitation	1	1	use of orthosis before	n/a	training in use of orthosis together with therapist during prolonged therapy sessions
Dwivedi et al. (2019)	Anany Dwivedi , Lucas Gerez , Waris Hasan , Chi-Hung Yang , and Minas Liarokapis	A Soft Exoglove Equipped With a Wearable Muscle-Machine Interface Based on Forcemyography and Electromyography	13111, 13211	3 EMG channels, 5 FMG channels integrated in sleeve	6	Exoglove	x					hand function impairment	both	3	n/a	n/a	n/a	n/a
Fajardo et al. (2019)	Julio Fajardo, Antonio Ribas Neto, Willian Silva, Matheus Gomes, Eric Fujiwara and Eric Rohmer	A Wearable Robotic Glove based on Optical FMG Driven Controller	13211	optical fiber sensors (OFS) measuring muscle deformation by displacement of fiber, threshold based, 2 transducers: 1 flexor digitorum superficialis, 1 extensor digitorum communis	2	n/a	x					hand function impairment	assistance	1	0	n/a	n/a	n/a
Fardipour et al. (2018)	Shima Fardipour, Mahmood Bahramizadeh, Mokhtar Arazpour, Amir Salar Jafarpisheh and Mojtaba Azimian	First prototype of EMG-controlled power hand orthosis for restoring hand extension in stroke patients	13111, 21112	two electrodes on extensor digitorum communis, threshold based	1	EPHO	x					stroke	rehabilitation	7	5	n/a	n/a	n/a
Farinha et al. (2019)	Diogo Farinha, João Dias, Pedro Neves, Kátia Pereira, Carlos Ferreira, Gabriel Pires	Assistive Robotic Hand Orthosis (ARHO) controlled with EMG: evaluation of a preliminary prototype	13111, 21112	button on device OR two sensors (floexor carpi ulnaris and extensor carpi radialis), exceeding threshold (of either muscles) either triggers full open/close cycle or open as long as it stays above threshold	3	ARHO	x					hemiplegic due to peri-insular hemispherectomy	assistance	1	0	n/a	20s to identify baseline and obtain MVC	n/a
Fok et al. (2011)	Sam Fok, Raphael Schwartz, Mark Wronkiewicz, Charles Holmes, Jessica Zhang, Thane Somers, David Bundy, Eric Leuthardt	An EEG-based Brain Computer Interface for Rehabilitation and Restoration of Hand Control following Stroke Using Ipsilateral Cortical Physiology	38111	5 electrodes Emotiv EPOC, motor execution	1	Becker Oregon TAL100 Talon	x					stroke	n/a	4	0	n/a	screening where subject moves and rests hand to select chanmels and determine relevant EEG features	n/a
Fujita et al. (2016)	T. Fujita, H. Kawamoto, Y. Sankai	Voluntary Motion Support by an Upper Limb Support System Based on Bioelectrical Signals for Heavy Overhead Tasks	14111, 15111	BES is combination of EMG and nerve signals from deltoid and triceps, threshold-based, activation if exertion (e.g. lifting weight)	1	n/a				x	x	worker in construction industry	industrial	5	n/a	n/a	determined these threshold values by trial and error in preliminary experiments.	Before the experiments, the volunteers practiced operation of the ULSS
Gerez et al. (2019)	Lucas Gerez , Junan Chen, and Minas Liarokapis	On the Development of Adaptive, Tendon-Driven, Wearable Exo-Gloves for Grasping Capabilities Enhancement	13111	threshold, 1 Myoware muscle sensor	1	n/a	x					augmentation for healthy, paralysis, stroke	assistance	1	0	n/a	n/a	n/a
Gerez et al. (2020)	Gerez, Lucas Dwivedi, Anany Liarokapis, Minas	A Hybrid, Soft Exoskeleton Glove Equipped with a Telescopic Extra Thumb and Abduction Capabilities	13111, 21112	threshold EMG for trigger, buttons on wrist to select movements	1 resp. 7	n/a	x					paralysis, stroke	assistance	n/a	n/a	n/a	n/a	n/a
Hasegawa et al. (2011)	Yasuhisa Hasegawa and Saori Oura	Exoskeletal Meal Assistance System (EMAS II) for Progressive Muscle Dystrophy Patient	21111	2 2-axis joysticks, controlling end-effector position (wrist joint) with contralateral hand	3 (manual, x/y/z), 2 (automatic, mouth/table)	EMAS II				x	x	Muscular Dystrophy Patient	assistance	1	0	n/a	n/a	n/a
Hennig et al. (2020)	Hennig, R Gantenbein, J Dittli, J Chen, H Lacour, S P Lambercy, O Gassert, R	Development and Evaluation of a Sensor Glove to Detect Grasp Intention for a Wearable Robotic Hand Exoskeleton	11321	pressure sensors on thumb and hypothenar eminence, opening and closing upon trigger	2 states: open/close	RELab tenoexo	x					hand function impairment	assistance	4	1	2 non impaired & SCI experience with using device with other IDS	non required	2min
Heo and Kim (2014)	Pilwon Heo, Jung Kim	Power-Assistive Finger Exoskeleton With a Palmar Opening at the Fingerpad	11321	load cells at lateral side walls of at the fingertips estimate pinch grip force, assistance determined based on that, threshold at 5%MVC	1	Open Fingerpad eXoskeleton (OFX)	x					impaired grip force	assistance	10	0	n/a	1min calibration session after donning OFX	n/a
Hong et al. (2019)	Man Bok Hong , Sin Jung Kim, Yong Seok Ihn , Gu-Cheol Jeong , and Keehoon Kim	KULEX-Hand: An Underactuated Wearable Hand for Grasping Power Assistance	21131	measuring hinge deflection (with strain gauges) at passive thumb to measure intention for power/pinch grasp (close, open, hold at position, three thresholds)	2	KULEX	x					people with partial hand paralysis	assistance	5	0	n/a	none	n/a
Ismail et al. (2019)	Ismail, Rifky Ariyanto, Mochammad Hidayat, Taufik Setiawan, Joga D	Design of Fabric-Based Soft Robotic Glove for Hand Function Assistance	21111	button/"remote control" with rotational potentiometer	1	n/a	x					brachial plexus injury	assistance	1	0	n/a	n/a	n/a
Kaneishi et al. (2019)	Kaneishi, D Leu, J E O'Donnell, J Affleck, C Matthew, R P McPherson, A Tomizuka, M Stuart, H S	Design and assessment of a single-size semi-soft assistive mitten for people with cervical spinal cord injuries	22111	flex sensor on wirst, threshold based	2	n/a	x					SCI	assistance	5	0	n/a	n/a	few minutes familiarization
Kapsalyamov et al. (2019)	Kapsalyamov, Akim Hussain, Shahid Sharipov, Askhat Jamwal, Prashant	Brain–computer interface and assist-as-needed model for upper limb robotic arm	13311, 38111	Motor imagery EEG, 16 electrodes control proportional to detected force, assist as needed	2	n/a				x		stroke	rehabilitation	10	0	n/a	8s period during which maximum focus on action is performed by subjects	n/a
Kawase et al. (2017)	Toshihiro Kawase, Takeshi Sakurada, Yasuharu Koike and Kenji Kansaku	A hybrid BMI-based exoskeleton for paresis: EMG control for assisting arm movements	13111, 14111	8-channel EMG to estimate joint angle (MP joint, wrist, elbow muscles)	2	BOTAS	x	x		x		paralyzed	both	5	1	n/a	n/a	n/a
Kiguchi (2007)	Kazuo Kiguchi	Active Exoskeletons for upper-limb motion assist	13111, 14111, 15111, 13311	12 channels EMG; wrist force sensor if EMG too weak/signal too small	4	n/a			x	x	x	physically weak (elderly, disabled, injured)	assistance	1	0	n/a	n/a	n/a
Kilic (2017)	Ergin Kilic	EMG based neural network and admittance control of an active wrist orthosis	13111	2-channel EMG (ECR: extensor carpi radialis, FCR: flexor carpi radialis)	2	Active wrist orthosis AWO		x				people who perform repetitive wrist motions, especially under high loads	rehabilitation	1	n/a	n/a	n/a	n/a
Kim et al. (2011)	Kyung Kim, Kyung-Ju Hong, Nam-Gyun Kim and Tae-Kyu Kwon	Assistance of the elbow flexion motion on the active elbow orthosis using muscular stiffness force feedback	14211	piezoelectric resistive pressure sensor measuring muscular stiffness on biceps brachii, threshold-based	1	n/a				x		impaired upper limb function	both	10	0	n/a	n/a	n/a
Kim et al. (2013)	Jeonghee Kim, Christoph Bulach, Kimberly M. Richards, David Wu, Andrew J. Butler, and Maysam Ghovanloo	An Apparatus for Improving Upper Limb Function by Engaging Synchronous Tongue Motion	34111	external Tongue Drive System (eTDS), wireless wearable headset, 4 3-axis magnetic sensors near user's cheeks tracking tracer glued to tip of tongue 3 methods: CDC (tongue up/neutral/down, binary), DPC (tonge left to right, proportional), RPC (tongue anterior to posterior, proportional)	2	Hand Mentor (TDS-HM)		x				stroke	rehabilitation	3	0	two subjects have used TDS multiple times before (not with orthosis)	CDC: 10x per command up/down DPC: 3x per side right/left RPC: 25x ~10s per side posterior/anterior	5 minutes practice of TDS,
Kim et al. (2018)	Yongtae G. Kim, Michele Xiloyannis, Dino Accoto and Lorenzo Masia	Development of a Soft Exosuit for Industrial Applications	35111	voice control ("action", "turn", "stop")	3	n/a				x	x	industrial workers	industrial	1	n/a	n/a	n/a	n/a
King et al. (2014)	Christine E. King, Kunal R. Dave, Po T. Wang, Masato Mizuta, David J. Reinkensmeyer, An H. Do, Shunji Moromugi, and Zoran Nenadic	Performance Assessment of a Brain–Computer Interface Driven Hand Orthosis	38111	32-channel EEG (one subject all 63 channels), execution of movement of contralateral hand	2	n/a	x					stroke	rehabilitation	6	0	S1 10h BCI experience, others none	set thresholds when orthosis disabled, ~5min graping cycle	brief familiarization online session
Koh et al. (2017)	Tze Hui Koh, Nicholas Cheng, Hong Kai Yap, and Chen-Hua Yeow	Design of a Soft Robotic Elbow Sleeve with Passive and Intent-Controlled Actuation	25111	2 channel biceps/triceps on contralateral arm, threshold MVC based	2	n/a				x		stroke	rehabilitation	6	0	n/a	n/a	n/a
Koo et al. (2009)	Benjamin Koo, Jacqueline Montes, Viktor Gamarnik, Keith Yeager, Jonathan Marra, Sally Dunaway, Megan Montgomery, Darryl C. De Vivo, Nancy Strauss, Elisa Konofagou, Petra Kaufmann, Barclay Morrison	Design and Evaluation of a Hybrid Passive and Active Gravity Neutral Orthosis (GNO)	22111	flex sensor on wrist or finger	2	Hybrid gravity neutral orthosis (GNO)				x	x	neuromuscular diseases (DMD, SMA)	assistance	2	2	n/a	n/a	30 min
Kooren et al. (2016)	Peter N. Kooren, Joan Lobo-Prat, Arvid Q.L. Keemink, Mariska M. Janssen, Arno H.A. Stienen, Imelda J.M. de Groot, Micha I. Paalman, Ruud Verdaasdonk and Bart F.J.M. Koopman	Design and Control of the Active A-Gear: a Wearable 5 DOF Arm Exoskeleton for Adults with Duchenne Muscular Dystrophy	13311	6-DOF force/torque sensor between forearm link and arm scale for force-based admittance control, 1DOF elbow and 2DOF horizontal movement in shoulder	3	Active A-gear				x	x	DMD	assistance	1	0	n/a	n/a	n/a
Kudo et al. (2014)	S. Kudo, K. Oshima, M. Arizono, Y. Hayashi, S. Moromugi, Member, IEEE, T. Higashi, A. Takeoka, M. Ishihara and T. Ishimatsu	Electric-powered glove for CCI patients to extend their upper-extremity function	33111	head-mounted interface (like head phone) detecting activity of temporal muscle after jaw movement	2	n/a	x					cervical spinal cord injury	assistance	4	0	n/a	n/a	n/a
Lambelet et al. (2020)	Charles Lambelet1* Olivier Lambercy2 , Damir Temiraliuly1, Marc Siegenthaler1, Marc Wirth1, Daniel G. Woolley1, , Roger Gassert2 and Nicole Wenderoth	Characterization and wearability evaluation of a fully portable wrist exoskeleton for unsupervised training after stroke	13111	myoband	2	eWrist		x				stroke	rehabilitation	17	2	n/a	n/a	2 donning practice trials
Lee et al. (2008)	HeeDon Lee, SeungNam Yu, Seunghoon Lee, JungSoo Han and ChangSoo Han	Development of Human-Robot Interfacing Method for Assistive Wearable Robot of the Human Upper Extremities	13311	3 axis load cell at wrist interface control end-effector position in space	3	n/a				x	x	industrial or medical workers	industrial	1	n/a	n/a	n/a	n/a
Lee et al. (2018)	Jongseung Lee, Nobutaka Mukae, Jumpei Arata, Hiroyuki Iwata, Keiji Iramina, Koji Iihara, and Makoto Hashizume	A Multichannel-near-infrared-spectroscopy-triggered Robotic Hand Rehabilitation System for Stroke Patients	38121	9 channels, sampling interval 120ms, , motor execution	2	n/a	x					stroke	rehabilitation	6	0	no	7 open/close tasks	no
Lince et al. (2017)	A. Lince, N. Celadon, A. Battezzato, A. Favetto, S. Appendino, P. Ariano, and M. Paleari	Design and Testing of an Under-Actuated Surface EMG-Driven Hand Exoskeleton	23111	EMG-armband at contralateral arm (for testbench purposes) "Morecognition", threshold at 10% MVC, then proportional control of motor current	1	IIT ReHand	x					hand function impairment	both	8	0	n/a	determine MVC = mean during sustained contraction of 2s	n/a
Lotti et al. (2020)	Lotti, Nicola Xiloyannis, Michele Durandau, Guillaume Galofaro, Elisa Sanguineti, Vittorio Masia, Lorenzo Sartori, Massimo	Adaptive Model-Based Myoelectric Control for a Soft Wearable Arm Exosuit: A New Generation of Wearable Robot Control	14111	EMG recorded at three muscles (BIC, TRI, BRD); determine flexion/extension torque from EMG and elbow angle	1 DOF, adaptable torque	n/a				x		n/a	n/a	6	n/a	n/a	acquire static pose, MVC, follow trajectory	n/a
Lu et al. (2019)	Zhiyuan Lu, Kai-yu Tong , Xu Zhang, Sheng Li, and Ping Zhou	Myoelectric Pattern Recognition for Controlling a Robotic Hand: A Feasibility Study in Stroke	13111	7 bipolar electrodes on forearm, exact placement individual depending on highest SNR	6	Hand of Hope	x					stroke	rehabilitation	8	8	n/a	take measurements from offline evaluation session, each movement 15x when exoskeleton position locked (i.e. isometric contraction only)	time to familiarize him/herself with motion patterns, offline session first
Mea et al. (2016)	Zhou Ma, PinhasBen-Tzvi, and Jerome Danoff	Hand Rehabilitation Learning System With an Exoskeleton Robotic Glove	11321	FSR for force fingertip/glove/object	2	SAFE Glove system	x					n/a	rehabilitation	n/a	n/a	n/a	n/a	n/a
Meeker et al. (2017)	Cassie Meeker, Sangwoo Park, Lauri Bishop, Joel Stein, and Matei Ciocarlie	EMG Pattern Classification to Control a Hand Orthosis for Functional Grasp Assistance after Stroke	13111, 21112	myoband on forearm 8 electrodes baseline comparison: button on motor used with non-aff hand	2	Exotendon device	x					stroke	both	4	4	n/a	While training, ground truth data is provided by the experimenter who gives the subject verbal commands to open or close the hand. The training period is around 45 seconds - allowing the experimenter to command the user to try to open and close the hand twice. (~2400 data points)	EMG: during classifier training and evaluation without device button: several minutes
Mohammadi et al. (2018)	Alireza Mohammadi, Jim Lavranos, Peter Choong and Denny Oetomo	Flexo-glove: A 3D Printed Soft Exoskeleton Robotic Glove for Impaired Hand Rehabilitation and Assistance	13111, 21113	Myoband or smartphone application	n/a	Flexo-glove	x					hand function impairment	both	n/a	n/a	n/a	n/a	n/a
Moromugi et al. (2013)	Moromugi, Shunji Tanaka, Takayuki Higashi, Toshio Feng, Maria Q Ishimatsu, Takakazu	Pneumatically Driven Prehension Orthosis with Force Control Function	13211	single "button"-like sensor including two pressure sensors to calculate muscle stiffness, attached via elastic band	1	n/a	x					CCI	assistance	4	1	n/a	n/a	n/a
Muehlbauer et al. (2021)	Muehlbauer, P Schimbera, M Stewart, K Pott, P P	Twisted String Actuation for an Active Modular Hand Orthosis	21112	buttons for each motor	2	n/a	x					hand function impairment	n/a	1	0	n/a	no	n/a
Nam et al. (2020)	Nam, C Rong, W Li, W Cheung, C Ngai, W Cheung, T Pang, M Li, L Hu, J Wai, H Hu, X	An Exoneuromusculoskeleton for Self-Help Upper Limb Rehabilitation After Stroke	14111, 13111	threshold-based EMG on four muscles: TRI, ECU-ED, FCR-FD, BIC-EMG	8	n/a	x	x		x		stroke	rehabilitation	15	15	n/a	2* stddev above EMG baseline as threshold	n/a
Ngeo et al. (2013)	Jimson Ngeo, Tomoya Tamei, Tomohiro Shibata, M.F. Felix Orlando, Laxmidhar Behera, Anupam Saxena, and Ashish Dutta	Control of an Optimal Finger Exoskeleton based on Continuous Joint Angle Estimation from EMG signals	23111	4-channel EMG on forearm of contralateral hand	3	n/a	x					hand function impairment	rehabilitation	1	0	n/a	n/a	n/a
Ochoa et al. (2009)	J. Mauricio Ochoa, Yicheng Jia, Dev Narasimhan, Derek G. Kamper	Development of a Portable Actuated Orthotic Glove to Facilitate Gross Extension of the Digits for Therapeutic Training after Stroke	21112, 35111	(also EMG, but discussed more detail in Ochoa2011use) voice: "open", "close", "stop" speech recognition chip (SR-07, Electronic Express) button: sequential press "open""close"stop"	3	J-Glove	x					stroke	rehabilitation	2	0	n/a	voice recognition training within minutes	n/a
Ortner et al. (2011)	Rupert Ortner, Brendan Z. Allison, Gerd Korisek, Herbert Gaggl, and Gert Pfurtscheller	An SSVEP BCI to Control a Hand Orthosis for Persons With Tetraplegia	38111	1-channel SSVEP; two flickering LEDs (8/13Hz) mounted on orthosis, single channel-EEG (1 electrode+ground)	2	n/a	x	x				SCI	n/a	7	0	5/7 no experience in SSVEP-BCIs	baseline recording: 1 min looking straight ahead with flickering lights still in visual field	no
Otten et al. (2018)	Bernward M. Otten , Robert Weidner , and Andreas Argubi-Wollesen	Evaluation of a Novel Active Exoskeleton for Tasks at or Above Head Level	21112	tool based interface with button at grip of tools, allowing increase of support during task execution; support proportional to angle, button doubles support	1	Lucy 2.0					x	worker in construction industry, e.g. automobile manufacturing	industrial	n/a	n/a	n/a	n/a	n/a
Park et al. (2019)	Sangwoo Park , Cassie Meeker , Lynne M. Weber, Lauri Bishop , Joel Stein , and Matei Ciocarlie	Multimodal Sensing and Interaction for a Robotic Hand Orthosis	13111, 11311, 11321	myoband on ipsilateral forearm, pattern recognition (open, close, relax) (for open and/or close) AND bending sensors on each finger (for opening) OR pressure sensor on thumb (for closing)	3	Exotendon device	x					stroke	assistance	4	4	prior experience with the exotendon device	Sensor threshold: If necessary, the experimenter will manually tune the threshold so the control can enable tasks. After the threshold is set, it is kept constant throughout all tests performed by the subject. 5x open/close with ground truth, 2x arm on table, 5x arm off table EMG: 5x trying to open/close according to verbal cues (2x arm resting on table, 3x arm off table)	3 minutes play time per control
Park et al. (2020)	Park, Sangwoo Fraser, Michaela Weber, Lynne M Meeker, Cassie Bishop, Lauri Geller, Daniel Stein, Joel Ciocarlie, Matei	User-Driven Functional Movement Training With a Wearable Hand Robot After Stroke.	13111, 26122	myoband OR shoulder harness with linar load cell integrated between belt and shoulder part, threshold	3	n/a	x					stroke	both	11	11	5 had prior experience, more than 6 months before study	SH: tension thresholds calibrated at each session	12 training sessions à 30 min
Pedrocchi et al. (2017)	Alessandra Pedrocchi, Simona Ferrante, Emilia Ambrosini, Marta Gandolla, Claudia Casellato, Thomas Schauer, Christian Klauer, Javier Pascual, Carmen Vidaurre, Margit Gföhler, Werner Reichenfelser, Jakob Karner, Silvestro Micera,, Andrea Crema, Franco Molteni, Mauro Rossini, Giovanna Palumbo, Eleonora Guanziroli, Andreas Jedlitschka, Marco Hack, Maria Bulgheroni, Enrico d’Amico, Peter Schenk, Sven…	MUNDUS project: MUltimodal Neuroprosthesis for daily Upper limb Support	14111, 15111, 21112, 38111	selection of target point and trigger EMG: on shoulder & upper arm and contralateral arm to trigger sub-actions Button: USB button controlled by contralateral hand Eye-Tracking: gaze point on screen; select area of screen, camera-based (Tobii T60 system) BCI: 16 electrodes, ActiCap, based on Center Speller applied to object selector (event related potentials)	n/a	MUNDUS (Multimodal Neuroprosthesis for daily Upper limb Support)	x			x	x	SCI, neurodegenerative and genetic neuromuscular diseases	assistance	3	3	n/a	n/a	individual per subject
Pfurtscheller et al. (2000)	G. Pfurtscheller, C. Gugera, G. MuÈ llerb, G. Krausza, C. Neuper	Brain oscillations control hand orthosis in a tetraplegic	38111	movement imagination; 2 bipolar channels	2	n/a	x					people lacking complete muscular control	n/a	1	1	n/a	n/a	training as moving arrow on screen, 5 months of 2-4 sessions per day à 60min (total 160 trials)
Popov et al. (2017)	Dmitry Popov, Igor Gaponov and Jee-Hwan Ryu	Portable Exoskeleton Glove With Soft Structure for Hand Assistance in Activities of Daily Living	11311	manual: flex sensor on little finger to open/close automatic: IR sensor on palm detects object, movement stopped when sensors on finger tip pressed	2	GraspyGlove	x					hand function impairment	assistance	4	0	n/a	n/a	n/a
Prange-Lasonder et al. (2017)	Gerdienke B. Prange-Lasonder, Bob Radder, Anke I. R. Kottink, Alejandro Melendez-Calderon, Jaap H. Buurke, Johan S. Rietman	Applying a soft-robotic glove as assistive device and training tool with games to support hand function after stroke: preliminary results on feasibility and potential clinical impact	11321	force sensors on finger tips, mapping assistive to applied force proportionally	2	HandinMind system	x					stroke	both	5	5	n/a	n/a	n/a
Rose et al. (2017)	Chad G. Rose and Marcia K. O’Malley	Hybrid Rigid-Soft Hand Exoskeleton to Assist Functional Dexterity	13111, 22111	flex sensors at wrist to control grasp aperture (same as tenodenesis grasp) AND EMG for intent (?)	n/a	SPAR Glove	x					hand function impairment	assistance	1	1	n/a	n/a	n/a
Sandison et al. (2020)	Sandison, Melissa Phan, Khue Casas, Rafael Nguyen, Lan Lum, Michael Pergami-Peries, Matteo Lum, Peter S	HandMATE: Wearable Robotic Hand Exoskeleton and Integrated Android App for At Home Stroke Rehabilitation.	21113, 11321	FSR in each finger, movement counteracting measured force, threshold, movement velocity proportional to to reading OR app	2	HandMATE	x					stroke	rehabilitation	5	5	n/a	n/a	n/a
Sasaki et al. (2005)	Daisuke Sasaki, Toshiro Noritsugu, and Masahiro Takaiwa	Development of Pneumatic Power Assist Splint "ASSIST" Operated by Human Intention	13311	two tactile sensors between device and forearm	2	ASSIST		x		x		elderly, muscular weakness	assistance	6	n/a	n/a	n/a	n/a
Scheuner et al. (2016)	Erika Scheuner, Jonas Fabech, Dominik Textor, Roman Kuster and Bernd Heinlein	Patient assistive system for the shoulder joint	15111	EMG deltoid muscle, threshold-based (above: up, below: down, deadband: hold)	2	PAS Mono					x	people with impaired shoulder joints	assistance	3	0	n/a	n/a	n/a
Secciani et al. (2019)	Nicola Secciani , Matteo Bianchi , Enrico Meli, Yary Volpe and Alessandro Ridolfi	A novel application of a surface ElectroMyoGraphy-based control strategy for a hand exoskeleton system: A single-case study.	13111	2-channel emg forearm; flexor and extensor digitorum superficialis (myoware sensors)	3	n/a	x					people with hand impairment	assistance	1	1	n/a	n/a	1h training a day to produce consistent EMG pattern
Shafti and Faisal (2021)	Shafti, A Faisal, A A	Non-invasive Cognitive-level Human Interfacing for the Robotic Restoration of Reaching & Grasping	36121	wearable eye-tracking glasses (SMI ETG 2W SensoMototic), fixating object in right-most 1/3 of bounding box	n/a	BioServo Carbonhand	x					upper limb impairment	assistance	5	0	no	5min	5min free use of training
Siu et al. (2017)	Ho Chit Siu, Ana M. Arenas, Tingxiao Sun and Leia A. Stirling	Implementation of a Surface Electromyography-Based Upper Extremity Exoskeleton Controller Using Learning from Demonstration	13111, 11321	personalized sEMG classifier learning during interaction with user, 6 electrodes on forearm armband compared to two force-sensitive resisors on either side of the thumb	2	ILEXOS Thumb	x					n/a	n/a	18	n/a	n/a	ground truth force sensors, EMG baseline holding arm steadily for 5s, in adaptive mode, mapping model is updated during breaks between the tasks	before each block, 6 iterations training (one per compartment) using force sensor control
Soekadar et al. (2015)	Surjo R. Soekadar, Matthias Witkowski, Nicola Vitiello and Niels Birbaumer	An EEG/EOG-based hybrid brain-neural computer interaction (BNCI) system to control an exoskeleton for the paralyzed hand	38111, 36111	EEG: motor imagery, 7-site 32-channels: movement yes/no EOG: electrodes at right and left outer canthus, detecting left or right eye movement; stop unintended movement	2	n/a	x					SCI, BPI	assistance	6	1	n/a	EEG: 18s recording rest for baseline, 20 externally paced imagined grasping movements	n/a
Song et al. (2012)	Zhibin Song, Shuxiang Guo, Nan Xiao, Baofeng Gao and Liwei Shi	Implementation of Human-Machine Synchronization Control for Active Rehabilitation Using an Inertia Sensor	13321	tracking residual movement of lower arm by measuring pitch angle with IMU mounted on forearm near wrist joint	1	ULERD (upper limb exoskeleton rehabilitation device)				x		stroke	rehabilitation	1	0	n/a	n/a	n/a
Song and Chai (2016)	Kai-Tai Song and Yea-Yen Chai	Compliance Control of Wearable Robotic Fingers for Rehabilitation Applications	11321	force sensors on each finger inside (user intention) and outside (contact force with object) > user compliance or grasp compliance control	1	n/a	x					stroke	rehabilitation	5	0	n/a	n/a	n/a
Tiseni et al. (2019)	Luca Tiseni, Michele Xiloyannis, Domenico Chiaradia, Nicola Lotti, Massimiliano Solazzi, Herman van der Kooij, Antonio Frisoli and Lorenzo Masia	On the edge between soft and rigid: an assistive shoulder exoskeleton with hyper-redundant kinematics	21111	controlling speed of flexion/extension by external joysitck	2	n/a					x	stroke	rehabilitation	5	0	n/a	n/a	n/a
Triolo et al. (2018)	E. R. Triolo, M.H Stella, B. F. BuSha	A force augmenting exoskeleton for the human hand designed for pinching and grasping	11321	FSRs at inner ventral aspect of the tip of each exoskeleton digit, augmenting force proportional	5	n/a	x					decreased grip strength	n/a	6	0	n/a	grasping efforts to determine maximal force at fingertip	n/a
Wang et al. (2018)	Duojin Wang , Qingyun Meng, Qiaoling Meng, Xinwei Li, and Hongliu Yu	Design and Development of a Portable Exoskeleton for Hand Rehabilitation	23111, 35111	one-channel EMG OR 7 voice commands	7	ReHand	x					stroke	both	5	5	n/a	new calibration for new user	15min
Wang et al. (2020)	Wang, Zhuo Zhang, Yu Wu, Xinyu Chen, Chunjie Liu, Yida Liu, Enchang	A Soft Wearable Exosuit Reduces the Fatigue of Biceps Brachii Muscle	14311	provide assistance if acceleration is smaller than threshold	2	n/a					x	humans holding heavy loads	industrial	3	0	n/a	n/a	n/a
Webb et al. (2012)	Jacob Webb, Zhen Gang Xiao, Katharina P. Aschenbrenner, Gil Herrnstadt, and Carlo Menon	Towards a Portable Assistive Arm Exoskeleton for Stroke Patient Rehabilitation Controlled Through a Brain Computer Interface	38111	Emotiv EPOC, 14 sensor, pre-implemented classifier, motor imagery	1	n/a		x		x		stroke	rehabilitation	4	0	n/a	n/a	10-20min
Xiao et al. (2014)	Zhen Gang Xiao, Ahmed M. Elnady, Jacob Webb, Carlo Menon	Towards a Brain Computer Interface Driven Exoskeleton for Upper Extremity Rehabilitation	38111	wireless 14 electrode emotiv headband; sequential control of 4 DOFs, motor imagery/focus on "conscous thought"	1 + rest	n/a		x		x		stroke	rehabilitation	1	0	n/a	Assessment stage: 16x alternating 10s neutral / 7s active	training stage: 10-15min practicing one conscious thought
Xiloyannis et al. (2018)	Michele Xiloyannis, Letizia Galli, Domenico Chiaradia, Antonio Frisoli, Francesco Braghin and Lorenzo Masia	A Soft Tendon-Driven Robotic Glove: Preliminary Evaluation	11311, 11321	pressure sensor on thumbs fingertip (> proportional control of grip force), flex sensors on dorsal side of middle finger (> proportional control of free hand movement velocity)	1	n/a	x					hand function impairment	n/a	2	0	n/a	n/a	n/a
Xing et al. (2008)	Kexin Xing, Qi Xu, Jiping He, Yongji Wang, Zhongwei Liu, Xiaolin Huang	A Wearable Device for Repetitive Hand Therapy	11321	PMA force sensors at fingers and thumb to estimate active muscular effort and "add" assistance-as-needed	2	n/a	x					stroke, traumatic brain injury	rehabilitation	6	3	n/a	n/a	n/a
Yap et al. (2016)	Hong Kai. Yap, Andrew. Mao, James C.H. Goh, and Chen-Hua Yeow	Design of A Wearable FMG Sensing System for User Intent Detection during Hand Rehabilitation with a Soft Robotic Glove	23321, 21112	3-channel FMG band around contralateral forearm (4 configurations: finger extension/flexion, wrist extension/flexion, but evaluation only for finger) OR pushbutton for grip and release	2	n/a	x					hand function impairment	rehabilitation	1	0	participated in accuracy experiment (without glove) beforehand	classifier training duration 52s-181s for four classes	n/a
Yap et al. (2017)a	Hong Kai Yap, Jeong Hoon Lim, Fatima Nasrallah and Chen-Hua Yeow	Design and Preliminary Feasibility Study of a Soft Robotic Glove for Hand Function Assistance in Stroke Survivors	21113	smartphone with three virtual buttons (grasp, pinch, tripod pinch)	3	n/a	x					stroke	assistance	7	2	n/a	n/a	n/a
Yap et al. (2017)b	Hong Kai Yap, Phone May Khin, Tze Hui Koh, Yi Sun, Xinquan Liang, Jeong Hoon Lim, and Chen-Hua Yeow	A Fully Fabric-Based Bidirectional Soft Robotic Glove for Assistance and Rehabilitation of Hand Impaired Patients	21112, 13111	one button per grip type OR two EMG sensors with threshold (40%MVC)	3	n/a	x					hand function impairment	both	4	0	n/a	n/a	n/a
Yonezawa et al. (2013)	K. Yonezawa, N. Mizutani, N. Kato, K. Yano, Y. Kobayashi, T. Aoki, Y. Nishimoto	Extension Force Control Considering Contact with an Object Using a Wearable Robot for an Upper Limb	13311	pressure sensor sandwiched between inner and outer part of forarm structure or pressure sensor on palm of hand; threshold set to change flexion/extension	2	Active Cast				x		SCI C5	assistance	1	1	n/a	n/a	n/a
Yoo et al. (2019)	Hyun-Joon Yoo1, Sangbaek Lee1, Jongheon Kim2, Chanki Park3 and Boreom Lee	Development of 3D-printed myoelectric hand orthosis for patients with spinal cord injury	25111, 26211	threshold-based, ipsilateral biceps or upper trapezius, 2 electrodes	2	n/a	x	x				cervical SCI	assistance	10	10	n/a	80% MVC, threshold level could be adjusted by subjects	n/a
Yurkewich et al. (2020)a	Yurkewich, A Kozak, I J Hebert, D Wang, R H Mihailidis, A	Hand Extension Robot Orthosis (HERO) Grip Glove: Enabling independence amongst persons with severe hand impairments after stroke	21112, 22131	small buttons directly on glove or IMU distal to wrist, threshold based (e.g. detecting wrist flexion/extension)	2	HERO grip glove	x					stroke	both	11	11	n/a	n/a	up to 5min for Box&Block
Yurkewich et al. (2020)b	Yurkewich, Aaron Kozak, Illya J Ivanovic, Andrei Rossos, Daniel Wang, Rosalie H Hebert, Debbie Mihailidis, Alex	Myoelectric untethered robotic glove enhances hand function and performance on daily living tasks after stroke.	13111	myoband, threshold based: flexion if hand channel > grip threshold, extension if hand and arm channel below rest threshold	3	My-HERO	x					stroke	both	9	9	n/a	follow on-screen instructions for 10 seconds, find electrodes most sensitive to arm motion and detect individual thresholds	no
Zhang et al. (2019)	Jinhua Zhang, Baozeng Wang, Cheng Zhang, Yanqing Xiao and Michael Yu Wang	An EEG/EMG/EOG-Based Multimodal Human-Machine Interface to Real-Time Control of a Soft Robot Hand	38111, 23111, 36111	elastic cap with 40 electrodes for EEG (think left hand, right hand) and EOG (look left, look right, double blink); myo band on contralateral forearm (rest, fist, wave, spread, double tap) EOG double blink shifts mode, multimodal or separate	11 (EOG 3 (incl modal shift), EEG 2, EMG 6)	n/a	x					stroke, brain injury	n/a	6	0	all except 1 had experience with system or similar	EMG: standard MYO calibration procedure EEG & EOG: training phase <2min, following 10 trials each of commands on screen	already experienced
Zhou et al. (2019)	Zhou, Yu Meng Wagner, Diana Nuckols, Kristin Heimgartner, Roman Correia, Carolina Clarke, Megan Orzel, Dorothy O'Neill, Ciaran Solinsky, Ryan Paganoni, Sabrina Walsh, Conor J.	Soft robotic glove with integrated sensing for intuitive grasping assistance post spinal cord injury	11321	threshold based sensor signals with sensors on palm, fingertips, or wrist	4	n/a	x					SCI	assistance	3	3	n/a	tuning of parameters for glove fit and residual fingre strength	up to 20min
Zhou et al. (2021)	Zhou, Y M Hohimer, C Proietti, T O’Neill, C T Walsh, C J	Kinematics-Based Control of an Inflatable Soft Wearable Robot for Assisting the Shoulder of Industrial Workers	14311, 15111	IMU on upper arm and trunk with offset velocity adaptation, adaptable threshold-based EMG sensor threshold based on three shoulder muscles (AD, MD, BIC)	2	n/a					x	overhead work	industrial	8	8	n/a	IMU calibration: perform horizontal flexion & extension, series of overhead reaching motions for machine parameter thresholds EMG: MVC, threshold at 20%	n/a

## Sheet: IDS coding
Source of control input				Physiological phenomena		Signal		Sensor type		Coding
1	affected upper-limb segment(s)	1	finger	1	muscle activation	1	EMG	1	electrodes	11111
				2	muscle contraction	2	FMG	1	force sensors	11221
						3	skin displacement	1	pressure sensors	11231
								2	distance sensors	11232
				3	motion	1	joint rotation	1	bending sensors	11311
						2	exerted forces/torques	1	force/torque sensors	11321
						3	kinematics	1	IMUs	11331
						4	movement pattern	1	joysticks/potentiometer	11341
								2	buttons/switches	11342
		2	wrist	1	motion	1	joint rotation	1	bending sensors	12111
		3	forearm	1	muscle activation	1	EMG	1	electrodes	13111
				2	muscle contraction	1	FMG	1	force sensors	13211
				3	motion	1	exerted forces/torques	1	force/torque sensors	1331
						2	kinematics	1	IMUs	13321
		4	upper arm	1	muscle activation	1	EMG	1	electrodes	14111
				2	muscle contraction	1	FMG	1	force/torque sensors	14211
				3	motion	1	kinematics	1	IMUs	14311
		5	shoulder	1	muscle activation	1	EMG	1	electrodes	15111
2	non-affected upper-limb segment(s)	0	not defined	1	muscle activation	1	EMG	1	electrodes	20111
		1	finger	1	motion	1	movement patterns	1	joysticks/potentiometer	21111
								2	buttons/switches	21112
								3	touchscreens	21113
						2	joint rotation	1	bending sensors	21121
						3	exerted forces/torques	1	force/torque sensors	21131
		2	wrist	1	motion	1	joint rotation	1	bending sensors	22111
						3	kinematics	1	IMUs	22131
		3	forearm	1	muscle activation	1	EMG	1	electrodes	23111
				2	motion	1	kinematics	1	IMUs	23211
						2	exerted forces/torques	1	force/torque sensors	23221
				3	muscle contraction	1	MMG	1	microphone	23311
						2	FMG	1	force sensors	23321
		5	upper arm	1	muscle activation	1	EMG	1	electrodes	25111
		6	shoulder	1	motion	2	kinematics	1	IMUs	26121
								2	load cell in harness	26122
						3	joint rotation	1	rotary encoders	26131
								2	goniometer	26132
				2	muscle activation	1	EMG	1	electrodes	16211
3	other body parts	1	toes	1	motion	1	movement pattern	1	joysticks	31111
		2	ankle	1	motion	1	kinematics	1	IMUs	32111
		3	jaw	1	muscle contraction	1	FMG	1	force sensors	33111
					muscle activation	2	EMG	1	electrodes	33121
		4	tongue	1	motion	1	movement pattern	1	buttons/switches	34111
						2	magnetic field	1	magnet sensors	34121
						3	bioacoustic signal in ear canal	1	microphones	34131
		5	vocal cords	1	speech	1	sound	1	microphones	35111
		6	eyes	1	motion	1	EOG	1	electrodes	36111
						2	corneal reflection	1	cameras	36121
		7	forehead	1	muscle activation	1	EMG	1	electrodes	37111
		8	brain	1	brain activation	1	EEG	1	electrodes	38111
						2	fNIRS	1	optodes	38121
